# Supplementary material for: Decrease in rate of multiple sclerosis-related hospitalizations in Portugal
Source: F1000Res. 2016 Jun 13;5:1353. [Version 1] doi: 10.12688/f1000research.8787.1 (PMC4937828; doi:10.12688/f1000research.8787.1)
Supplement: Data of multiple sclerosis related hospitalizations in Portugal — The raw data of incidence rate of multiple sclerosis related hospitalization between 2008 and 2013 are reported. [file f1000research-5-9457-s0000.tgz]

Archive with 1 entries (1 files):
- 1b5916d3-f4a7-47a3-91a0-9db8580f4913_Raw_data_MS_hospitalizations.csv
