# Supplementary material for: Decrease in rate of multiple sclerosis-related hospitalizations in Portugal
Source: F1000Res. 2016 Jun 13;5:1353. [Version 1] doi: 10.12688/f1000research.8787.1 (PMC4937828; doi:10.12688/f1000research.8787.1)
Supplement: Data of multiple sclerosis related hospitalizations in Portugal — The raw data of incidence rate of multiple sclerosis related hospitalization between 2008 and 2013 are reported. [file f1000research-5-9457-s0000.tgz › 1b5916d3-f4a7-47a3-91a0-9db8580f4913_Raw_data_MS_hospitalizations.csv]

ano	seq_number	sexo	idade	d1	d2	d3	d4	d5	d6	d7	d8	d9	d10	d11	d12	d13	d14	d15	d16	d17	d18	d19	d20
2008	914043668	1	57	340	4019	2724
2008	914043674	2	61	340
2008	914043680	1	38	340
2008	914043686	1	28	340
2008	914043974	2	42	340	34590	7840
2008	914044405	1	32	7596	36212	36217	V4569	340	311
2008	914080177	2	53	4829	340	51881
2008	914082802	1	51	V5869	340
2008	914108204	2	40	340
2008	914108205	2	40	340
2008	914108206	2	40	340
2008	914108207	2	40	340
2008	914108208	2	40	340
2008	914108318	2	39	340
2008	914109926	2	28	340
2008	914110006	2	49	340
2008	914110007	2	49	340
2008	914110008	2	49	340
2008	914110102	2	29	340
2008	914110103	2	29	340
2008	914110104	2	29	340
2008	914110617	1	47	340
2008	914110618	1	47	340
2008	914110619	1	47	340
2008	914111018	1	32	340
2008	914111019	1	32	340
2008	914111020	1	32	340
2008	914111961	1	54	5997	340
2008	914119522	1	54	340	5990	3441
2008	914119816	2	31	340
2008	914119839	2	29	V252	340
2008	914120122	2	49	340	78839	5990	04185
2008	914120172	2	22	340
2008	914121232	1	37	41519	51884	99664	5990	340	59654	3441
2008	914122595	1	42	485	485	340	2761
2008	914135439	1	26	340
2008	914142903	2	43	340
2008	914144581	1	21	340
2008	914177172	2	63	1623	1970	1960	4592	340	25000	4019
2008	914177987	2	58	340
2008	914188665	2	39	340	7820	7804
2008	914188719	2	43	490	5849	340	2765	34590
2008	914195026	2	51	0389	40290	340	5990	57420	586	2851	57400	5720
2008	914217099	2	63	82021	340	99649	V4364
2008	914223771	1	33	340	3441	7812	7813	3682	V113
2008	914224369	2	39	42741	25000	340
2008	914226601	1	39	V581	340
2008	914226741	2	39	V581	340
2008	914227761	2	59	431	4019	340	311	1370
2008	914230757	2	87	5990	72889	340	42731	29410
2008	914233108	2	28	66001	V270	65221	64111	64691	340	64631	64611	27801	66612	64822	2851	V1582
2008	914233118	2	39	340
2008	914233849	1	51	V5869	340
2008	914234470	2	37	340	7813	2720	87340
2008	914234894	2	45	V5869	340	3441	7813
2008	914248774	2	38	7354	73670	340
2008	914248953	1	42	5921	5920	5963	340	V4989
2008	914249591	2	20	340
2008	914249787	2	49	57410	340	4019
2008	914255555	2	52	340
2008	914256700	1	25	340
2008	914256946	2	58	340	56409
2008	914258230	1	47	8448	340	2469	27800
2008	914260516	2	53	340
2008	914261711	2	45	340	340
2008	914263334	1	54	340	25002	4019
2008	914263528	1	30	8244	340
2008	914264416	2	38	340	5641	4430	3004	3441
2008	914264811	2	28	340	340
2008	914269191	1	67	5990	5990	04111	340	25000	70703	2859
2008	914270375	2	29	340
2008	914270597	2	38	V252	340
2008	914273017	2	42	340
2008	914278252	2	37	340
2008	914278642	2	57	2383	340	V643
2008	914282544	1	23	340
2008	914282802	1	26	340
2008	914282902	2	41	340
2008	914282910	2	41	340
2008	914282911	2	41	340
2008	914282921	1	30	340
2008	914283240	2	43	340
2008	914283367	2	38	340
2008	914283560	1	48	340
2008	914304828	2	49	4820	34590	340	34590	78079	5990	0413
2008	914306052	1	28	566	340
2008	914307915	2	27	340
2008	914308896	2	52	4660	51881	34590	340	34489	7872
2008	914309574	2	42	62131	4019	340
2008	914311051	2	49	2182	340
2008	914312230	1	39	V581	340
2008	914312372	2	39	V581	340
2008	914313408	2	37	4660	340
2008	914319006	1	50	486	5990	340
2008	914321247	1	54	48282	5180	340
2008	914323428	2	48	340
2008	914367700	1	30	V7189	7820	340	V643
2008	914367994	1	38	340	78039	5990
2008	914368006	2	57	340	5990	0416
2008	914368018	2	23	340
2008	914383091	2	49	340	5990	78830	311	0414
2008	914384972	1	43	V6709	340
2008	914386868	2	66	486	42731	340
2008	914501630	1	45	340	3643	3441
2008	914501641	2	41	340
2008	914501642	2	42	340	3490
2008	914501948	2	54	340	311	7242
2008	914502440	1	32	7596	V4569	36212	36217	340	311
2008	914505358	2	56	3501	340	34610
2008	914505475	2	40	33520	340	3441
2008	914505486	2	33	340
2008	914507251	2	33	340
2008	914508770	2	22	340
2008	914510178	1	51	V5869	340
2008	914510772	2	45	V5869	340
2008	914510787	2	32	V5869	340
2008	914521122	2	30	64891	340	59654	V270
2008	914525098	2	36	340	2669
2008	914529339	2	49	340	4019
2008	914530011	1	23	317	3017	340
2008	914530320	1	54	1882	5997	340	4019
2008	914530321	1	54	1888	340	4019
2008	914530463	2	84	5198	340	1748	V103	V4500	27651	2768
2008	914531051	2	35	340
2008	914534272	1	49	340
2008	914534273	1	49	340
2008	914536193	1	54	340	25092	4019
2008	914536788	1	35	53410	340
2008	914537411	2	40	33520	340	3441
2008	914537730	1	37	340	485	5990	51884	27651	3441	59654
2008	914537903	2	58	5990	78609	78609	4019	34550	78039	30393	42789	340	V1329	V152	V1272
2008	914538369	2	41	340	340
2008	914539063	1	42	5990	340	4918
2008	914547201	2	60	5733	340	311
2008	914549976	2	42	6256	340	V252
2008	914555385	2	41	340
2008	914555388	2	47	340
2008	914555493	2	57	340	4011	5990
2008	914555518	1	26	340
2008	914555799	2	47	340
2008	914555888	2	26	340
2008	914556284	2	31	340
2008	914556439	2	43	340
2008	914556471	1	22	340
2008	914556561	2	41	340
2008	914556594	1	30	340
2008	914556717	1	38	340
2008	914556762	1	48	340
2008	914557157	2	48	340
2008	914565806	2	40	340
2008	914574340	2	21	470	47819	4780	4779	340
2008	914574362	2	58	V5309	340
2008	914579268	1	47	340	3239	2724	311	2662	38910
2008	914579382	2	41	340	311	71535
2008	914579942	1	41	41401	4111	4019	340	27800	4293	3051	5920	2143	V4582	V5866
2008	914580453	2	45	340	78830	311	30011
2008	914580491	2	41	193	4019	2724	340
2008	914580895	2	44	59654	59654	340
2008	914580896	2	44	59654	59654	340	V643
2008	914581517	1	42	1918	340	24290	3051	30473	34290
2008	914583798	1	60	5990	27651	5849	29040	340
2008	914585468	2	39	V581	340
2008	914585584	1	39	V581	340
2008	914586640	2	24	340	3410
2008	914587497	1	54	4660	5990	04185	340
2008	914595057	1	38	4660	51884	340	57420
2008	914596387	2	23	340
2008	914599773	2	48	340
2008	914604900	1	24	340
2008	914607432	2	62	9245	8910	45981	V5861	40390	340	3659
2008	914608781	1	37	340
2008	914608950	1	30	340
2008	914610132	2	58	2387	340	V1259	72888	7806
2008	914610747	2	38	340
2008	914723909	2	54	340
2008	914724535	2	37	340	2720
2008	914724658	2	48	340	V1271	V1279
2008	914725828	2	59	51884	27801	4019	2449	340
2008	914726787	2	45	V5869	340
2008	914726804	2	32	V5869	340	311
2008	914727394	1	30	V5869	340
2008	914727443	1	47	41041	4019	25000	2724	340	41401
2008	914727590	2	76	2930	7930	4011	2768	340	2765	78703
2008	914727697	1	51	V5869	340
2008	914727824	2	31	V5869	340
2008	914729166	2	33	340
2008	914729846	2	35	340
2008	914735707	2	25	340
2008	914739567	2	39	7172	71783	340
2008	914740334	1	54	1888	340	4019
2008	914745245	1	49	340
2008	914745546	1	24	3869	340
2008	914745916	1	39	340
2008	914747107	2	38	340	340
2008	914748464	1	55	340
2008	914748988	1	41	340
2008	914750223	1	29	340	3441
2008	914750492	2	49	340	59654
2008	914750612	1	37	5990	5990	340	3441	5969
2008	914754482	1	45	340	51884	2761	2638
2008	914757200	2	28	340
2008	914757332	2	46	340
2008	914761181	2	35	37731	340
2008	914762140	2	36	V252	340
2008	914767424	1	38	340
2008	914767434	1	38	340
2008	914767484	1	48	340
2008	914767485	1	48	340
2008	914767615	2	46	340
2008	914767932	2	29	340
2008	914767950	2	39	340
2008	914768107	1	26	340
2008	914768108	1	26	340
2008	914768196	2	31	340
2008	914768251	2	42	340
2008	914768252	2	41	340
2008	914768272	1	51	340
2008	914768290	2	41	340
2008	914768408	2	41	340
2008	914768515	2	43	340
2008	914768516	2	43	340
2008	914768543	2	17	340	3699
2008	914768558	1	22	340
2008	914768559	1	22	340
2008	914768698	2	64	340	2869
2008	914768846	2	41	340
2008	914768847	2	41	340
2008	914773556	2	28	65681	64891	V0251	V270	340
2008	914777373	1	49	5589	5589	340
2008	914789905	1	45	340	340	25000	2720	2721	V4589	V1582
2008	914789993	1	58	486	5198	51884	340	2532	79539	04185	V4984	V440	V462	V1302	V1269	V1582	V5865	V5869	2841	60001	5990
2008	914792388	2	53	41031	41031	340	311	41401	4240	3970
2008	914792627	2	41	59651	340
2008	914792721	1	57	59010	5959	25000	340	59654	2809	5939
2008	914793739	1	46	41011	41091	41401	78551	340	4019	2724	3051	30480	42732	4110	7948	4293	9972
2008	914793922	1	49	340
2008	914793935	2	80	V5889	340	9528	5950	0414
2008	914795158	2	31	340	3490
2008	914795386	1	29	85221	340
2008	914795642	1	28	340
2008	914796162	1	50	481	5111	51882	340
2008	914796413	2	41	V252	340	79579
2008	914797755	1	39	59654	340	3051	311
2008	914797956	2	52	340	4838	51881	78039
2008	914798105	1	44	340	4280	5990	7863	3441	59654	2859	6826	V5861
2008	914808742	2	35	340
2008	914809025	2	42	340	7845
2008	914811273	2	36	5198	340
2008	914811650	1	37	340	2166
2008	914815924	1	45	340	4011
2008	914816746	2	47	340	7070	5950	04189	4019
2008	914841276	1	31	340
2008	914841280	2	48	340
2008	914842093	2	28	340
2008	914845386	2	38	340
2008	914845871	1	44	340	5990	0414	79029
2008	914851771	2	46	340	37810	34400
2008	914851800	2	32	340	34432
2008	914852484	1	30	V5869	340
2008	914855726	2	52	340
2008	914858989	1	45	5733	340
2008	914860729	2	30	64511	64681	340	V270
2008	914860988	1	38	340	34989	V180
2008	914861718	2	70	51881	340
2008	914871099	2	45	340	4019
2008	914871517	1	49	340
2008	914873413	1	59	3004	340
2008	914873594	2	43	0091	340	5990	2765
2008	914874307	2	28	340
2008	914874668	1	29	340	3441	9108
2008	914874843	2	15	340	3441	37300
2008	914877605	2	67	486	5990	340
2008	914877742	1	43	5990	0417	340
2008	914880401	1	51	5070	340	56401	34400
2008	914880873	2	46	340	29384
2008	914883675	1	34	71887	340	V1509
2008	914884918	2	51	8248	340
2008	914885081	2	40	340	V1201
2008	914891482	1	23	340
2008	914891800	1	26	340
2008	914891983	2	42	340
2008	914892031	2	41	340
2008	914892295	2	39	340
2008	914892460	1	38	340
2008	914892549	1	48	340
2008	914893393	2	60	340	5990
2008	914893850	2	39	340
2008	914894323	1	22	340
2008	914894363	2	43	340
2008	914894399	2	52	340
2008	914894522	2	48	2411	340
2008	914894539	1	30	340
2008	914894617	1	57	36617	340
2008	914916429	1	24	340	73390	3490	74190
2008	914916725	2	38	340	37730	37730
2008	914920028	2	53	340
2008	914920253	2	43	340
2008	914920853	1	30	82322	340
2008	914924449	1	40	V5811	340
2008	914928892	2	67	486	340	V4984	2859	56400
2008	915232552	2	58	340	7840	38611
2008	915232748	2	38	340
2008	915232750	2	54	340	78830
2008	915232753	2	39	340	34590
2008	915233131	2	62	340
2008	915233142	1	38	340
2008	915233168	1	31	340
2008	915233237	2	21	340	3441
2008	915234971	1	52	340	34400
2008	915234974	1	52	340	34400
2008	915234980	1	45	340	7806
2008	915234993	1	46	340	2720
2008	915235223	2	53	340	4019	74781	2189
2008	915235226	2	32	3862	340	3490
2008	915236039	1	35	340	72402
2008	915236048	1	39	340	3862	2724	3490
2008	915236074	2	59	340	2720	2713
2008	915236139	2	46	340
2008	915236154	2	77	340	5990	34400
2008	915236158	2	25	340	311
2008	915236162	2	57	340
2008	915271706	2	56	486	340
2008	915274206	1	22	340
2008	915275196	1	54	340	486
2008	915281898	2	58	V5889	486	340	42731	311	25002
2008	915285867	1	21	340
2008	915286173	1	44	5990	0414	340
2008	915286990	2	50	82003	82003	340	4019	43822
2008	915287270	2	80	4660	5990	340
2008	915395673	1	64	486	340	7070
2008	915396961	2	34	66401	V270	V180	64691	340	V1251
2008	915398875	2	32	V5869	340
2008	915399048	2	73	3814	340
2008	915399695	1	30	V5869	340
2008	915399925	1	51	V5869	340
2008	915399926	1	51	V5869	340
2008	915402527	2	30	340
2008	915402561	2	31	37732	340
2008	915402935	2	35	340
2008	915403045	1	69	4829	51881	7907	04119	340	2767	2899	V608
2008	915407425	1	48	5950	7889	340	59654	V4984	V140	V4589	591	5733
2008	915410936	1	22	5589	340
2008	915410986	2	48	340
2008	915412391	1	54	5990	5997	340	4019
2008	915412435	2	46	1744	340
2008	915413858	2	73	340	5990
2008	915415768	1	41	340
2008	915416111	2	53	340
2008	915416165	2	49	340
2008	915417553	1	32	340	340	2722	V152	7906
2008	915417602	2	42	340	2809	37886
2008	915417665	2	24	340	3363
2008	915417678	2	27	340	3363
2008	915417878	1	37	59010	340	59654	34409
2008	915419408	2	62	486	340	2761	2768
2008	915421704	2	34	340
2008	915422120	1	20	340	3441	3862	3051
2008	915422951	2	38	340	7292
2008	915424434	2	47	340
2008	915428251	2	50	6111	3051	340	2724	4019
2008	915431985	2	41	340
2008	915432010	2	42	340
2008	915432050	2	43	340
2008	915432076	1	22	340
2008	915432272	1	38	340
2008	915432777	1	48	340
2008	915432878	1	23	340
2008	915432967	1	26	340
2008	915439733	2	30	340
2008	915455014	2	35	340	340
2008	915455341	2	41	41071	4280	340	27800	V140	53510	53010	V1301	V4589	78702	7840	5533	311
2008	915458144	2	33	340	311	30781	V1582
2008	915459506	1	31	5128	340	3051
2008	915459535	1	63	0388	99592	59010	1120	340	3501	V4579
2008	915459562	1	37	52100	340	34400
2008	915459585	2	39	37542	340	311
2008	915459682	2	38	2181	6270	340
2008	915467266	1	51	486	340
2008	915467453	2	65	4371	78001	340
2008	915468996	2	41	340
2008	915469902	2	49	340
2008	915471806	2	45	340
2008	915477755	2	42	57420	340
2008	915478589	2	67	5198	340	V606	V4984
2008	915478628	1	38	2870	340
2008	915479153	2	44	340
2008	915479239	2	48	340
2008	915479321	1	44	340
2008	915486694	2	55	340
2008	915486722	2	34	340
2008	915486723	2	34	340
2008	915486724	2	34	340
2008	915486725	2	34	340
2008	915486726	2	34	340
2008	915486742	2	34	340
2008	915486753	2	43	340
2008	915486772	2	42	340
2008	915486796	2	21	340
2008	915486797	2	21	340
2008	915486835	2	31	340
2008	915486836	2	31	340
2008	915486837	2	31	340
2008	915486838	2	31	340
2008	915486839	2	31	340
2008	915486840	2	31	340
2008	915486841	2	31	340
2008	915486842	2	31	340
2008	915486854	2	31	340
2008	915486855	2	31	340
2008	915486880	2	56	340
2008	915486920	2	39	340
2008	915486921	2	39	340
2008	915486922	2	39	340
2008	915486935	2	39	340
2008	915486936	2	39	340
2008	915486956	1	43	340
2008	915486957	1	43	340
2008	915486960	2	41	340
2008	915486961	2	41	340
2008	915486962	2	41	340
2008	915486963	2	41	340
2008	915486964	2	41	340
2008	915486965	2	41	340
2008	915486971	2	58	340
2008	915486972	2	58	340
2008	915486973	2	58	340
2008	915487377	1	29	340
2008	915487378	1	29	340
2008	915487379	1	29	340
2008	915487391	2	41	340
2008	915487392	2	41	340
2008	915487393	2	41	340
2008	915487433	1	21	340
2008	915487449	1	21	340
2008	915487450	1	21	340
2008	915487451	1	21	340
2008	915487452	1	21	340
2008	915487453	1	21	340
2008	915487457	2	31	340
2008	915487458	2	31	340
2008	915487459	2	31	340
2008	915487485	2	39	340
2008	915487486	2	39	340
2008	915487487	2	39	340
2008	915487488	2	39	340
2008	915487489	2	39	340
2008	915487490	2	39	340
2008	915487494	1	41	340
2008	915487510	1	41	340
2008	915487511	1	41	340
2008	915487512	1	41	340
2008	915487513	1	41	340
2008	915487545	2	35	340
2008	915487546	2	35	340
2008	915487547	2	35	340
2008	915487549	2	40	340
2008	915487550	2	40	340
2008	915487551	2	40	340
2008	915487552	2	40	340
2008	915487553	2	40	340
2008	915488607	2	54	41071	4280	4019	340	3051	V173	2724	41401	42731
2008	915489588	2	73	340	4571	79029
2008	915493278	2	44	2181	340	2449	V1259	2800
2008	915507241	2	41	035	1104	2859	340
2008	915507844	2	40	340	311
2008	915507905	2	49	340
2008	915507906	2	40	340	311
2008	915508087	2	42	340	311	2468
2008	915508092	2	31	340	3331	3490
2008	915508425	2	35	340
2008	915510568	2	62	340
2008	915520153	2	49	28803	2848	2874	20280	340	7994	99662	04110	0414	7907	0413
2008	915530583	2	38	340
2008	915530584	2	38	340
2008	915531031	1	29	340
2008	915531032	1	28	340
2008	915531172	2	61	34510	340	4019	43820
2008	915531549	1	52	340
2008	915532501	2	62	5198	340
2008	915532798	2	48	2182	340
2008	915533498	1	40	340
2008	915535005	2	27	340
2008	915535820	1	43	340	3449	5198	3441
2008	915537300	1	58	5180	2762	51881	340	34409	V4984
2008	915537782	1	53	340	3441	4262
2008	915537911	2	44	340
2008	915538786	1	24	340
2008	915540424	2	43	340	33189
2008	915540514	2	41	34590	340
2008	915547865	2	22	340
2008	915549272	1	51	V5869	340
2008	915549695	1	30	V5869	340
2008	915549696	1	30	V5869	340
2008	915550626	2	62	59010	340	04111
2008	915550627	2	62	59010	0414	340
2008	915550630	2	32	V5869	340
2008	915550643	2	46	V5869	340	27800
2008	915550644	2	46	V5869	340	34400	37810	27800
2008	915553773	2	31	340
2008	915573638	2	38	65631	65811	65681	64891	340	V280	65961	V270
2008	915573709	2	30	64891	340	V270
2008	915574987	2	41	340	2662	49390
2008	915575459	1	26	340
2008	915575691	1	27	340
2008	915581662	2	38	V252	340
2008	915584305	1	37	340
2008	915584381	2	42	340
2008	915585157	2	50	2182	6170	340
2008	915586097	2	34	340	340	37730	57140
2008	915586693	2	15	340
2008	915586777	2	61	340	29620	3321
2008	915586779	2	40	340	33520	3441
2008	915587107	1	56	340	340	7220	3441
2008	915590980	2	26	340
2008	915591070	1	17	340
2008	915595493	2	31	340
2008	915597851	2	44	59010	0414	04104	340
2008	915602562	1	50	5262	4019	340
2008	915605020	2	46	55200	340
2008	915605296	2	13	340	3862
2008	915609857	2	52	V5401	V5401	340
2008	915609875	2	51	9582	340	V141
2008	915625383	2	53	78650	412	340	V5869	3004	41401	V4582	V5866	V5863
2008	915627154	2	58	6256	340
2008	915633725	2	37	340
2008	915634250	1	21	340	3051
2008	915634641	2	40	59654	340
2008	915634747	2	46	5982	4240	340	59654
2008	915640813	2	56	4660	2765	340
2008	915642735	2	30	340
2008	915642850	1	42	340
2008	915643216	1	27	340
2008	915643799	2	33	59011	5849	2859	340
2008	915653307	1	61	486	4019	340
2008	915654616	2	31	340
2008	915655191	2	57	5118	4148	340	2449
2008	915657418	2	56	340	5198
2008	915659595	2	80	51881	5990	4660	27651	340	V4984	4019	496
2008	915662423	2	38	7358	71947	340
2008	915666264	1	18	340	4240	V1509
2008	915666310	2	21	340	5990
2008	915667662	2	33	340
2008	915668952	2	46	340
2008	915668955	2	62	340
2008	915668964	2	42	340	311	2724
2008	915668967	2	49	340	71500	7241
2008	915669026	1	27	340	3051
2008	915669038	1	38	340	3441
2008	915670112	2	25	340	311	71805	7061
2008	915670433	2	62	340
2008	915670500	1	38	340
2008	915670556	2	43	340	5990	0416	2724
2008	915670678	1	29	340
2008	915670682	2	49	340	3441	7823
2008	915670724	2	46	340
2008	915670726	2	41	340	2859	V4364
2008	915675486	2	23	340	311
2008	915675773	2	23	340	311
2008	915709012	2	46	340	340	5990
2008	915709054	1	64	51889	5990	340
2008	915711369	2	52	340	5990	4011
2008	915711841	1	52	V5869	340
2008	915711995	2	32	V5869	340
2008	915712631	2	46	V5869	340	34400	37810	27800
2008	915712984	2	32	340	V643	2724
2008	915713006	2	40	42090	78651	340	311
2008	915716578	2	31	64891	340	V270
2008	915717878	2	63	5859	5990	340	5581	V1042	V442	2724
2008	915718004	1	42	5920	5921	340	V4989
2008	915724192	1	42	340
2008	915725296	1	49	340
2008	915726988	1	55	340
2008	915727067	2	51	340	7070
2008	915727638	1	39	5128	4928	3051	340
2008	915727693	2	59	340
2008	915727861	2	68	340	25092
2008	915728234	2	40	340	33520
2008	915728235	2	40	340	340	33520	34400
2008	915728538	2	46	340	340	2909	5990	3441
2008	915728832	1	56	72271	34404	340	5990	7806	V641
2008	915728846	1	45	340	37854	3343	2724
2008	915729139	1	29	340	340
2008	915729400	2	15	340	37300
2008	915729401	2	15	340
2008	915729440	1	27	340
2008	915735458	1	21	340
2008	915735811	1	51	340	5990	0414
2008	915740402	2	53	V581	V581	1548	340
2008	915745594	2	53	V581	V581	1548	340
2008	915747234	2	53	V581	V581	1548	340
2008	915747476	2	53	V581	V581	1548	340	28522
2008	915755358	2	42	340
2008	915755552	1	26	340
2008	915755553	1	26	340
2008	915755559	2	41	340
2008	915755932	1	40	340
2008	915756192	2	29	340	72210
2008	915756633	2	44	340
2008	915756815	1	39	340
2008	915756816	1	39	340
2008	915756875	1	49	340
2008	915756876	1	48	340
2008	915757053	2	48	340
2008	915757074	2	43	340
2008	915757329	2	43	340
2008	915757330	2	43	340
2008	915757375	1	22	340
2008	915757376	1	22	340
2008	915757460	2	42	340
2008	915757461	2	42	340
2008	915757462	2	42	340
2008	915757493	1	17	340
2008	915757542	2	42	340
2008	915772226	1	42	1918	340	7845	34290	3051	30473	24290	V5865
2008	915774342	2	60	340
2008	915776778	1	34	59654	340	V1302	V4450
2008	915778004	2	40	V5811	340
2008	915778246	1	40	V5811	340
2008	915778247	1	40	V5811	340
2008	915780505	2	26	64891	340	V0251	65681	66702	V270
2008	915780593	2	81	340	5194	51881	5718	27800	5728
2008	915786903	1	47	1513	340	2859
2008	915789218	1	23	340
2008	915789803	1	48	29624	9899	340
2008	915796283	2	69	82009	82009	340	34500	4011	2449	V4501
2008	915799404	1	25	340
2008	915799593	2	52	340
2008	915800257	2	22	340
2008	915801625	2	59	6828	340	4011
2008	915802850	2	74	5950	0414	340	2729	7906
2008	915804537	1	27	340	3051
2008	915804958	1	44	340	V1046
2008	915804992	2	45	340	311	3490
2008	915805015	1	46	340	2724
2008	915805060	1	52	340	34400	25000	3568
2008	915807383	1	52	340	34400	25000
2008	915808336	2	62	340
2008	915808388	1	45	340	3051
2008	915808503	2	25	340
2008	915809065	1	32	7596	36212	36217	V4569	340
2008	915883653	1	26	340	3051	2720
2008	915884005	1	23	340	2720
2008	915885118	2	45	29600	340
2008	915887204	1	65	34590	4660	2761	2768	340
2008	915888563	1	72	340	51881	5198	V4989
2008	915891046	1	64	340	3482	25000	V4579
2008	915891059	1	54	340	2880	2724
2008	915892074	2	20	340
2008	915892203	2	35	340	V642
2008	915892344	1	22	340
2008	915894119	2	83	486	51881	340
2008	915895817	2	20	340	25000	2720
2008	915895825	2	49	340	3004	2720
2008	915896586	2	32	340
2008	915897202	1	35	29644	486	340
2008	915897558	2	31	37732	340
2008	915898106	2	27	340
2008	915898777	2	45	340	3051	2720
2008	915899038	2	20	340	25001	2720
2008	915899042	2	25	340
2008	915899044	2	31	37732	340
2008	915902904	1	23	340	2720
2008	915903435	2	25	340
2008	915903438	2	20	340	25083
2008	915904177	2	34	340	2724	3051
2008	915904200	2	22	340
2008	915904205	2	29	340	2720
2008	915904207	2	30	340	2720
2008	915905875	2	31	340
2008	915906329	2	29	340
2008	915906628	2	42	340	29620	2809
2008	915907729	2	20	340	25003	2720
2008	915908454	2	31	340
2008	915908461	2	48	340	7820	7906	2809	2899
2008	915911726	1	58	340	25000	2724	60000	2469	42789
2008	915911744	2	62	5990	0414	2713	340	V4577	V4984	V606
2008	915911905	2	30	340
2008	915912466	2	20	340	25003	2720
2008	915912728	2	61	0090	340	73300	412	V4984
2008	915913733	2	31	340	7231
2008	915913738	2	42	340	319
2008	915914715	2	25	340	5295
2008	915915595	1	55	340	2724
2008	915916129	2	20	340	25001	2720
2008	915917033	1	55	340	71998
2008	915918049	2	32	340
2008	915993002	1	65	1533	340	4476
2008	915993945	1	55	5990	7806	340	V5861
2008	915995926	2	43	V252	V252	340
2008	915996011	1	32	340
2008	915998417	2	42	7840	7840	340
2008	915998438	2	38	340
2008	916000299	1	56	5939	59389	59654	5990	0419	340
2008	916000388	2	42	340
2008	916001760	2	46	72888	72888	340	2765
2008	916002259	1	32	5531	340
2008	916048927	2	24	29534	340
2008	916049102	2	21	340	3441	6930
2008	916049884	2	47	22804	340
2008	916056119	2	53	V581	V581	1548	340	2930
2008	916060145	2	53	V581	V581	1548	340
2008	916066602	2	27	340
2008	916069198	2	20	340	25001	2720
2008	916069249	2	61	340	34590	5990	V608
2008	916071352	1	59	5198	5990	1122	V4984	340	4019
2008	916071367	2	41	340	2720	4019
2008	916071380	2	32	340
2008	916071388	2	49	340	3004	2720
2008	916072498	2	19	340
2008	916073019	1	65	4829	51881	340
2008	916073084	2	20	340	25000
2008	916073158	1	65	340	49120	70709	V4984
2008	916074241	1	25	340
2008	916134814	1	33	340
2008	916138978	2	21	340	2720
2008	916139343	1	36	340
2008	916139643	2	56	340	3004
2008	916139705	1	32	340	3051
2008	916140319	2	49	340	2720
2008	916140847	2	31	340
2008	916140849	2	53	340	2724	3899
2008	916145221	1	33	340
2008	916146472	2	46	V5869	340	34400	37810
2008	916146528	2	32	V5869	340
2008	916147110	1	52	V5869	340
2008	916147973	2	32	V5869	340
2008	916148382	1	30	V5869	340
2008	916149159	1	52	V5869	340
2008	916149276	2	46	V5869	340	27800	34400	3789
2008	916149536	2	42	3099	340	4019	2724
2008	916150065	1	30	V5869	340
2008	916150066	1	30	V5869	340
2008	916236706	1	76	4660	27651	72888	40391	25002	340	185	2800	5990	0417	04104	2761	V608
2008	916240279	2	72	340	4019	V4989	25032
2008	916240994	2	37	V252	340
2008	916246151	2	53	51882	4660	5959	0413	340	34590	4019	V4989
2008	916246290	2	53	51889	51882	99664	5990	0413	340	2768	V4984	34590	4019
2008	916251769	2	62	9975	99665	591	25000	340	V446
2008	916254066	2	43	27801	27801	340	4549	53510	V141
2008	916257075	1	54	1888	340	4019	2859	2768	27541
2008	916257608	2	59	8242	340
2008	916258209	1	67	340	78907
2008	916258378	2	69	2809	70709	6828	2761	340	33182	34839	29410	5990	4019
2008	916266366	1	49	82123	340	V641
2008	916271163	1	39	340
2008	916271205	2	38	340
2008	916272591	1	39	340
2008	916272783	2	28	340
2008	916276597	2	34	340
2008	916276748	1	37	340
2008	916277072	1	74	340	5990	25002
2008	916277322	1	46	340
2008	916277920	2	45	72273	340	V4369	V473	7802
2008	916278423	2	32	340
2008	916278424	2	32	340	5990	0416	78031
2008	916278629	1	55	340
2008	916279891	2	42	340	7220
2008	916279958	2	33	340	3671
2008	916279959	2	32	340	2274
2008	916280059	2	15	340
2008	916280106	2	40	340	33520	34400
2008	916280122	2	30	340
2008	916280123	2	30	340	2722	2888
2008	916280127	2	40	340	33520	34400
2008	916280326	1	24	340
2008	916280454	1	56	72271	340	34404
2008	916281105	2	25	340	3363	2469
2008	916281317	2	31	340	2722	V152	34201	460
2008	916281381	2	42	340	7220
2008	916281419	1	40	340	37730
2008	916282145	2	49	340	59654
2008	916282231	2	38	340	59654	3441
2008	916282297	2	31	340
2008	916282304	2	37	340	3441
2008	916282625	2	27	340
2008	916300935	2	64	1748	340
2008	916300964	2	33	37732	340
2008	916301675	1	42	340
2008	916305110	2	45	34510	1330	5990	0414	340
2008	916305147	2	64	45341	340	34400	V103	V4571
2008	916306974	2	37	340
2008	916307168	2	28	340	34291
2008	916311435	1	53	5770	340	57420	25001	30390
2008	916312539	1	51	92400	92310	340	43821	4019
2008	916313231	1	36	0380	340	7070	1320	28529	2768	5950	0419	0414
2008	916316872	1	26	340	3051
2008	916322934	2	43	340
2008	916323012	2	42	340
2008	916323052	2	42	340
2008	916323055	1	51	340
2008	916323069	1	30	340
2008	916323412	1	22	340
2008	916323679	1	49	340
2008	916324545	1	27	340
2008	916324989	2	62	V5889	5851	340
2008	916325074	1	22	340
2008	916325134	1	27	340
2008	916325298	1	38	340
2008	916325410	1	39	340
2008	916325444	1	49	340
2008	916326073	1	28	3490	340
2008	916326074	1	28	340
2008	916328403	2	39	64003	V230	V2382	65423	64893	340
2008	916328430	2	38	64421	V2382	65811	V230	65421	64891	340	65581	66121	67682	V195
2008	916341010	2	30	340
2008	916342104	2	42	99664	5990	04111	340	70704	V4984	70709
2008	916342157	1	61	5198	34400	340
2008	916359565	1	60	72210	340	311	72190	V1582	V4589
2008	916361392	2	20	340	340	34290	5990	27800
2008	916361636	2	36	340	317	24290	3490	V4589	7813	3319
2008	916362516	2	44	340	340	4019
2008	916363403	2	42	65421	64681	5651	64891	5559	340	V270	V252	65961
2008	916364500	1	40	5939	591	340	59652	V5869	78820	5990
2008	916364591	1	40	340	34400	78009	0389	99592	78552	4820	48289	48283	51881	2859	2769	5180	78001	78701	27651	5191	7843	79539	04111
2008	916366279	1	62	8052	340	7806
2008	916366662	1	35	340	3419	7820	3051	37730
2008	916367114	2	34	59651	59651	340	V152
2008	916368958	1	55	56210	340	34290	7820	5730	7856	5718
2008	916369073	2	31	59651	340	311
2008	916375533	2	53	82021	340
2008	916376343	2	59	340	2800
2008	916379723	1	32	01205	340	3441
2008	916379818	1	52	59654	340	311	V1302	4019
2008	916379983	2	61	99675	340	V4589	3320	V5889	V643
2008	916380362	2	40	V5811	340
2008	916380443	2	27	340
2008	916380496	1	31	340
2008	916380524	1	40	V5811	340
2008	916380969	1	30	340
2008	916383174	2	23	5409	3004	340
2008	916384082	2	53	340	5950	4660	34570	34409
2008	916386229	1	40	5950	340	0417	59654	V1302
2008	916395623	2	61	5990	V1259	43821	43811	340	4019	2819	5533	27650	2639	45184
2008	916397615	1	70	4660	0417	04111	5990	03840	2768	340
2008	916397616	1	70	486	51881	5990	5849	340
2008	916397782	1	40	V5889	340	03840	4378	V440	4820	5180	6826	30391	3051
2008	916398183	2	39	340
2008	916398736	1	40	340	3051	30391
2008	916399172	1	42	340
2008	916399402	2	39	340
2008	916401485	2	47	62130	340
2008	916406120	2	55	340	340	2722
2008	916407213	1	38	72633	340	2722
2008	916408642	2	35	34500	340
2008	916413480	2	43	340
2008	916415185	2	38	5848	40201	340	56089	44589
2008	916416628	2	44	340
2008	916418407	1	20	340	25003	V5867	9992
2008	916419689	1	58	5198	51883	340	49121	4019	V4984	34409	V140
2008	916420581	2	39	5400	340	V5869
2008	916420663	2	40	340
2008	916423909	1	46	7291	7291	340
2008	916424660	2	79	34510	412	4389	49120	5859	4660	340	34489
2008	916425635	1	33	340
2008	916425843	2	81	1727	4019	340
2008	916433026	1	70	9694	311	340
2008	916435109	1	45	340	5929	311	0417
2008	916438255	2	20	340
2008	916438381	1	69	4148	340
2008	916438962	1	60	45111	340	4019	4240
2008	916438963	1	60	340
2008	916439009	2	28	340
2008	916443435	2	46	340
2008	916443480	2	59	0090	340	4019
2008	916443995	1	56	340	V814
2008	916445992	1	44	431	340	34590	78031	5909	7991	4275	03842	0380
2008	916454058	2	36	4139	4019	27800	3051	340
2008	916456315	2	46	V5869	340	27800
2008	916456337	2	32	V5869	340
2008	916457107	1	31	V5869	340
2008	916457241	1	41	3019	30421	30431	340
2008	916460208	1	76	4829	34590	5990	04111	40391	340	185	25000	2761
2008	916461996	1	80	5990	27651	2859	3310	340	70702	5100	99591
2008	916464549	2	40	V252	V615	340
2008	916464891	1	46	2141	4019	340
2008	916465219	2	47	5409	340
2008	916465543	1	60	57470	5758	99813	340	496	60000	4019
2008	916465581	2	32	65811	64881	64681	340	V270	V0251
2008	916468029	2	30	340	37230
2008	916468039	2	30	340
2008	916468554	2	34	3314	340	72885
2008	916469572	2	40	340
2008	916473223	2	20	340
2008	916473409	1	55	340
2008	916473822	2	56	5198	340
2008	916473868	2	32	340
2008	916473927	2	34	340	28249	78833
2008	916474762	2	45	340	4019	2724	3051
2008	916474764	2	30	340	2720
2008	916477808	2	60	340	311	2720	5990	25051	36544	4139
2008	916478375	2	70	7806	78791	340	2440	28249
2008	916478495	2	20	340	25001	78052
2008	916478498	2	38	340
2008	916480980	1	40	340
2008	916481116	1	40	340	3004
2008	916481122	2	33	340
2008	916481150	2	59	340	311	2724	25000
2008	916481156	2	33	340	311	2720
2008	916481983	1	42	340
2008	916484676	1	42	340
2008	916486387	1	32	340	3671
2008	916486401	2	50	340	2724
2008	916486412	1	52	340	25060	2724	3572
2008	916486454	1	29	340
2008	916486717	1	41	94833	340
2008	916531352	2	30	650	V270	340
2008	916557229	1	32	01205	5733	340
2008	916559946	2	51	340
2008	916563282	2	47	340	486	4476
2008	916563372	1	39	340
2008	916563425	1	49	340
2008	916563847	2	29	340
2008	916563965	1	22	340
2008	916564066	2	42	340
2008	916564141	2	42	340
2008	916564481	2	62	V5889	25000	340
2008	916564625	2	44	340
2008	916564660	1	27	340
2008	916564825	2	65	340	78651	41401	V5863
2008	916569805	2	54	4556	4556	340	30000	3659	53540
2008	916573481	2	54	59010	5920	340
2008	916573575	2	40	5990	340	V1302
2008	916573576	2	40	5198	5990	340	V667
2008	916582595	2	49	72703	340
2008	916582874	1	51	2411	2374	340	71590	V5863
2008	916583037	2	58	59654	340
2008	916585683	2	67	2535	2535	340	4019	2724	V4589	27800	7098	70714	56400	7930
2008	916586019	1	42	6930	6930	34590	340	1919	V5865	7904	2883
2008	916589460	2	59	V5889	340
2008	916589475	2	53	340	5950	0414
2008	916589486	2	35	340	311
2008	916590768	2	40	V5811	340
2008	916590889	1	40	V5811	340
2008	916592403	2	50	340	59654	5990	6256	V1302	V641	7806
2008	916593132	2	27	64663	59010	64893	340	69589
2008	916597772	1	20	6851	25001	340
2008	916599991	1	63	59010	340	34400
2008	916600192	2	56	486	340
2008	916603056	2	57	340
2008	916607174	2	38	340
2008	916607307	2	30	3004	340
2008	916607313	1	37	340
2008	916608911	1	58	5198	340	34409	51881	V140
2008	916609013	1	51	986	94323	29633	340	94800
2008	916609061	1	70	486	340	V4984	5718	37230	60000
2008	916609071	1	70	48289	51882	42731	2859	340	V4984
2008	916609704	1	20	340
2008	916610333	1	45	5601	340	5990
2008	916614710	2	41	2841	340	99591	04111
2008	916616403	1	44	340	28249
2008	916617986	1	59	73639	9053	340	5990	70704	56400
2008	916618025	1	21	340
2008	916618072	2	44	340	34489
2008	916619870	2	46	3004	340
2008	916676932	1	32	340	3671
2008	916679008	2	43	340
2008	916679680	2	37	340
2008	916684466	2	53	V581	V581	1548	340	43820
2008	916685983	2	54	V580	V580	V581	1548	340
2008	916716268	1	29	340
2008	916716829	2	47	59010	2801	340	V604
2008	916719851	1	33	340
2008	916720948	2	51	340	2410	72210
2008	916722218	2	46	V5869	340
2008	916723099	1	31	V5869	340	4556
2008	916723460	2	32	V5869	340
2008	916729720	1	49	34461	34409	340
2008	916730202	2	52	99709	3492	340
2008	916730203	2	52	3501	340
2008	916730905	2	37	5400	340
2008	916736378	2	28	340
2008	916736737	2	59	340
2008	916737325	2	36	64891	340	V270
2008	916737387	1	55	340
2008	916737711	2	32	340	34201	34510
2008	916746106	2	60	340	3368	3441	42789	29633
2008	916746107	2	60	340	3659
2008	916746246	1	61	1628	V153	5198	51881	340
2008	916746264	1	62	340	7211
2008	916752610	1	31	340	3051
2008	916754264	2	42	340
2008	916754290	2	42	340
2008	916754299	2	32	340
2008	916754399	1	22	340
2008	916754405	2	18	340
2008	916755108	2	28	481	340
2008	916755540	1	39	340
2008	916755593	1	49	340
2008	916755996	2	44	340
2008	916756225	1	27	340
2008	916756320	2	44	340
2008	916761886	2	76	0389	99592	78552	340	4019	25092	27651
2008	916772366	1	53	29189	29189	30390	5939	79095	79092	5990	7801	78321	27651	4589	311	3051	340
2008	916773461	1	25	340	6961	3051
2008	916778695	1	50	71515	340	2851
2008	916780560	2	50	59654	340	78831
2008	916780708	1	42	8246	340
2008	916780970	2	55	340	7812	49120
2008	916791465	1	70	4660	78552	43820	340
2008	916792692	2	32	340
2008	916792781	2	40	340
2008	916792959	1	70	486	340	71859	2768	51881	5939
2008	916794140	1	58	5180	340	V4984
2008	916802051	2	59	4821	4821	51882	340	5990	V4984	V536
2008	916802114	2	61	56089	340	34400
2008	916803511	2	49	340
2008	916803533	2	44	340
2008	916803672	2	41	340	30000
2008	916803730	2	63	5990	0419	340
2008	916806842	2	47	41519	340	3051
2008	916806936	2	59	0090	5119	340	5789	25002	5990	7991
2008	916810296	2	28	340	2724
2008	916810300	2	42	340	7220
2008	916810499	2	32	340	70901
2008	916810796	2	54	340	70700
2008	916811515	2	46	340	V103	V152
2008	916811795	1	29	340
2008	916811806	2	27	340
2008	916811877	2	43	9351	340	2449
2008	916811953	2	37	340	37886
2008	916867415	2	32	340	3004
2008	916867436	2	26	340	2720
2008	916869755	1	55	340
2008	916870063	2	20	340	25001
2008	916873345	2	20	340	25001	2859
2008	916873810	1	74	340	3004
2008	916875692	2	26	340
2008	916875777	2	59	340	3441	78830
2008	916876303	2	43	340
2008	916876308	1	52	340	34400	25000
2008	916876829	1	27	7455	4293	340
2008	916876896	2	39	340	37732	2724	3490	5990	37230	V152
2008	916877013	1	28	340	3862
2008	916877271	2	29	340	2859	78791
2008	916877335	2	20	340	3331
2008	916877375	1	27	340
2008	916877515	2	56	340
2008	916877533	2	30	340	3441
2008	916878012	2	22	340	3441
2008	916878308	2	38	340	34610	70901
2008	916878372	2	38	340
2008	916879503	2	40	340	34610	56400	V1509
2008	916879717	2	50	340
2008	916879886	1	47	59010	0414	340
2008	916880592	1	46	340	25000	43310	2720
2008	916959758	2	47	5990	04185	2801	340
2008	916960028	1	58	51889	51889	4660	340	25000
2008	916960033	1	64	5589	5589	2768	340	7070
2008	916960151	2	54	486	486	42731	5990	340
2008	916963422	2	34	340	4739
2008	916963438	1	42	340
2008	916963543	1	33	340
2008	916963952	2	31	340
2008	916965244	1	42	340
2008	916965247	2	31	340
2008	916965248	1	34	340
2008	916965572	2	60	4829	51881	4019	2448	340
2008	916979887	2	29	64663	64893	340
2008	916998019	2	41	03811	5990	0414	51881	5849	340	2848	43401	78001	4240	4242	4243	7827
2008	917000785	2	52	340	4019	2819
2008	917001582	2	43	0091	340	28529	5990	53789
2008	917001706	2	44	340
2008	917002597	1	55	340
2008	917002598	1	55	340
2008	917003496	2	42	340
2008	917003963	2	45	9986	V5872	340	99883
2008	917005446	2	40	340	33520
2008	917005835	2	32	340	2116	61172	311
2008	917021922	1	42	5589	340
2008	917022453	1	67	43401	42731	V5861	340	585	60000
2008	917027219	2	44	340
2008	917027220	2	44	340
2008	917027253	1	22	340
2008	917027354	2	42	340
2008	917027755	2	42	340
2008	917027756	2	42	340
2008	917027956	1	27	340
2008	917028313	2	61	5990	0414	340	57420	78099
2008	917028547	2	30	340
2008	917028944	1	43	340
2008	917029332	1	23	340
2008	917029459	1	39	340
2008	917029460	1	39	340
2008	917029527	1	49	340
2008	917029817	1	47	340	30391
2008	917032302	2	32	64801	340	64661	04102	25000	V270
2008	917034650	2	48	2189	2859	340
2008	917037532	2	44	340	V5889
2008	917047893	1	59	2357	2357	340	V5866	V113
2008	917048132	2	44	340	V5309	34400
2008	917049991	1	51	41041	41189	41401	4239	99812	45829	42789	42769	340	59971	78060	79095	3051	V4579
2008	917050798	1	62	01505	73313	72292	73088	2859	70703	70722	V1209	60000	5990	0414	7242	57420	340	73313	99832
2008	917050967	1	35	340	3419	3240	0549	3453	0389	99591	04111	30403	30390	07054	29640	7843	5119	2920	78001	99811	2761	70709	34400
2008	917050991	1	41	94234	94333	94534	94120	94128	94832	94331	340	5990	0413	2859	2738	79539	0417
2008	917059215	2	48	2809	340	78791
2008	917059564	2	67	340	27651	25000	2449
2008	917062041	2	40	V5811	340
2008	917063735	1	63	59010	0414	03842	99592	49121	60000	340
2008	917063967	1	44	70703	340	4280	3441	59654	5990	V0990	42789
2008	917074795	2	35	5650	340
2008	917078256	1	51	4660	340
2008	917081616	2	59	57400	340
2008	917094614	2	35	V581	340
2008	917095375	2	70	035	340	34590	4019
2008	917097334	2	57	340	29642	4019
2008	917097393	2	49	340
2008	917098288	2	41	340
2008	917100245	2	31	71789	340	V643
2008	917102480	2	57	340	30000	40290	5990	3540
2008	917102497	2	56	340
2008	917102644	2	49	340
2008	917102724	2	51	340	V602	9500
2008	917102795	2	51	3202	49390	340
2008	917103266	2	35	340
2008	917103667	2	43	340
2008	917104173	2	60	3082	340
2008	917104448	2	47	41040	340
2008	917110460	1	45	340	3869	78830
2008	917129812	2	43	340	2724
2008	917129838	1	63	340	4019	2724	2449	37000	38810
2008	917129898	1	38	340	311	V1201	30473
2008	917129903	2	29	6825	340
2008	917130019	2	31	340
2008	917130122	2	68	340	53550	2720	71690	34290
2008	917168211	1	72	1532	56081	V152	412	V1250	4019	4148	340
2008	917201926	2	58	1987	V1011	V4576	V152	25000	340	2448
2008	917204263	2	38	340
2008	917225715	2	44	2141	V140	340	49390	311
2008	917243181	2	58	1625	340
2008	917259718	2	49	340
2008	917335012	2	75	486	340	V4984	V606
2008	917374615	1	73	1540	1970	185	340	V5861	V1250
2008	917375329	1	43	486	3004	340	51881
2008	917382688	2	58	2768	0090	4019	412	27800	340	7291	1123	311	V4577	V4589
2008	917384945	2	65	486	51881	4019	340
2008	917507548	2	53	340	2720	311
2008	917507622	2	73	340	5990	1121	2720	4019	4168	27800	45981	0414
2008	917507780	2	29	6825	340
2008	917507954	2	49	340	5990	4019	2724	311	0413	2768	1122	2859	0417	5198	42789	1120	4730	51881
2008	917511373	2	30	340
2008	917511449	2	43	340
2008	917511712	2	25	340
2008	917525990	1	47	3501	340
2008	917526252	1	47	340	3501
2008	917526276	2	49	340	4519
2008	917526279	2	56	340	7813
2008	917526536	2	39	340
2008	917526605	2	22	340	59654
2008	917526610	2	59	340
2008	917526663	2	47	340	4372	5990	0414	0416	25002	V5867	486	4019
2008	917526672	2	22	340	3441	5990
2008	917526673	2	48	340	4538
2008	917606594	1	54	48282	4821	5191	2762	340	43821	43819	5990	0414	1122
2008	917606693	2	75	340	70703	04111	5990	0414	V4984	25002	7994
2008	917633597	2	45	340	4280
2008	917635043	2	37	V252	340
2008	917662480	1	44	340	311
2008	917663395	1	78	5849	2769	0389	V1582	340	2724	5198	25000
2008	917702564	2	41	2875	340	5997
2008	917705637	2	73	340
2008	917706528	1	75	1532	56089	9982	340
2008	917707521	2	31	650	V270	340
2008	917708860	1	56	41071	2729	340	41401
2008	917709199	1	50	486	340	78820
2008	917709749	2	57	81221	340	V5869	4019
2008	917711751	2	46	7100	340	3004	5990	486	7571	1120
2008	917714252	1	57	9893	43889	4148	340	30302	4019
2008	917718271	1	53	340
2008	917718341	2	27	340	37730	49390
2008	917718571	2	30	59010	340
2008	917732525	2	41	28731	5997	340	2859	5959	0414
2008	917735366	1	76	486	340	V4984
2008	917735367	1	76	486	340
2008	917735368	1	76	4660	51882	340
2008	917737291	1	47	3501	34400	340	70703
2008	917737589	1	43	9893	4829	3004	340	29590
2008	917739335	2	45	44422	340	2967
2008	917740009	2	53	1541	5693	56409	340
2008	917741652	2	28	340	3869	37950
2008	917751253	1	66	4660	340
2008	917753402	1	54	340
2008	917753408	2	52	340	34590	30390
2008	917753974	1	61	70709	6828	7907	04111	04104	25002	4019	43889	V4984	340	5990	1122	1123	V606
2008	917753975	1	61	4660	340	25002	4019	2859	70709	27651	1122	V1259
2008	917753976	1	61	6826	70704	5990	27651	340	25002	4019	4389	V4984	V606	5571	2859	70707	6827	70705	6822	0416	04104	04111	0414
2008	917754086	2	52	340
2008	917754087	2	51	340	7820	3688
2008	917754811	2	50	5921	4019	25000	340
2008	917755767	2	31	62210	340
2008	917755886	2	51	340	34290
2008	917755887	2	51	340	311
2008	917756948	2	47	9694	9690	5070	340	311	51881
2008	917757557	1	45	5409	340
2008	917757994	1	32	340	3682
2008	917758015	1	58	340	34290	3449
2008	917758384	2	41	340	3869
2008	917758466	1	36	78039	340	7840	2767
2008	917759061	2	59	340	5950	0416	2449	V4572	2819	V1302
2008	917759062	2	59	5990	0416	340	2449	2761
2008	917759203	2	28	340	3449	2367	5997	2851	5990	0414	03843	7907	04104	99662	99674	6191
2008	917759204	2	27	340	2367	0389	5990	0413	V1302	59960	59654	5997	4254	4280	28529	42789	5950	04104	4240	2809
2008	917759205	2	27	4259	4280	340	25000	4019
2008	917760763	2	44	340	7820
2008	917763552	2	60	340	3510
2008	917764290	1	25	340
2008	917766671	2	41	57420	340
2008	917766867	2	35	340	4019	2396	34290	37941	135	5178	27800	0549
2008	917768156	2	47	3501	340	3051
2008	917768537	2	29	340	7843	34400	7845	34580	78009	37950	7813	5990	0414
2008	917768538	2	29	78039	340	2948	7806	79095
2008	917768539	2	29	340	2948	5990	0414
2008	917769075	1	24	70704	340
2008	917769076	1	24	70704	340	V643
2008	917769928	2	19	340
2008	917769929	2	19	340	7820
2008	917769930	2	18	340
2008	917770434	1	53	340	5990	71536	34210	3510	2859
2008	917770435	1	53	340	34290	3449
2008	917770561	2	61	53540	25000	4019	340	51881
2008	917770618	2	51	340
2008	917770883	2	71	1623	5119	340	V1582
2008	917770884	2	71	1623	1972	486	5533	340	5780	2851
2008	917770922	2	44	340	4019	5990	0414
2008	917771124	1	55	4240	41401	99859	5192	04111	99832	5185	340	4019	V1582
2008	917771448	2	47	340	2724	7906
2008	917771592	1	42	99678	340	3051
2008	917772631	2	31	340	78701	7804	7813
2008	917772772	2	36	57511	340	V643
2008	917774187	2	48	340	311	4019	2724
2008	917775073	2	60	57420	340	4019	3051
2008	917775879	1	59	4821	340	3320
2008	917800251	2	46	486	5198	340	2720
2008	917801650	1	48	V5401	V5401	3051	4910	340
2008	917802091	2	65	71514	71514	340	V1249	V5866
2008	917802298	2	74	40291	4281	486	51881	340	V4984	V606	V441	99669
2008	917802493	2	27	340	4019
2008	917804263	2	43	340	311	49300
2008	917804454	2	71	486	78609	51881	1622	340	V642
2008	917806523	2	76	340	3869	3869	7140	25000	40291	42731
2008	917811813	1	79	485	0389	0389	25082	25072	44381	7854	4019	28529	2768	340	V4984	2738
2008	917812132	1	62	55092	55092	6039	72190	340	60000	4019	30391
2008	917846158	1	46	41001	78551	4280	2724	3051	30493	340
2008	917847384	2	53	486	340	3659
2008	917848747	2	34	65421	V270	V1301	49390	340
2008	917849686	2	49	4660	5950	1121	13101	2809	340
2008	917854014	1	19	340	4779	4739	49390
2008	917855691	1	67	5990	340	5997
2008	917857463	1	46	V5889	V4582	41001	41401	78551	340	2724	V1582	30470
2008	917858400	2	27	5990	340
2008	917858750	2	50	5990	5198	340
2008	917858751	2	49	4660	51882	28529	340	2899
2008	917859388	2	45	340	2859	45981
2008	917860000	2	48	20280	311	340	V5865
2008	917860108	2	30	41519	340	5990	0414	4270
2008	917861622	2	41	340
2008	917863417	2	75	7851	340
2008	917864568	2	42	37855	340
2008	917868220	1	25	V5812	340
2008	917868221	1	25	V5812	340
2008	917868222	1	26	V5812	340
2008	917868223	1	26	V5812	340
2008	917868224	1	26	V5812	340
2008	917868225	1	26	V5812	340
2008	917868226	1	26	V5812	340
2008	917868227	1	26	V5812	340
2008	917868228	1	26	V5812	340
2008	917868229	1	26	V5812	340
2008	917868230	1	26	V5812	340
2008	917919472	2	41	59010	340
2008	918027522	2	37	340	7840
2008	918044862	1	76	4660	V4984	340
2008	918748251	2	32	340	30391	311	3490	2273
2008	918748257	2	32	340	V222
2008	918749712	2	45	340	4019	2724
2008	918761297	2	52	1972	1977	1748	340	00845
2008	918761995	2	33	340	311	3869	7260
2008	918765669	2	47	340
2008	918765859	2	55	1744	340
2008	918767744	2	58	485	485	7904	340
2008	918778129	2	33	340	34211
2008	918778396	1	35	340	49390	53370	34590
2008	918778416	2	48	340	4019
2008	918779476	2	32	340	3869
2008	918779822	1	27	340
2008	918781638	2	58	2383	2383	340	28249	4149
2008	918782699	2	56	2383	340	28249	4149
2008	918783407	2	51	340
2008	918795088	1	43	311	29500	9893	340	4660
2008	918797482	2	44	41011	41401	5198	340	311	2724	27800
2008	918798542	2	58	5070	4821	5950	1122	340	V4984	99659	2536	5939	34590	2761	5997
2008	918800807	2	61	035	340	70706
2008	918801431	2	46	5560	2768	340	29680
2008	918814947	2	61	5990	5198	340	34510
2008	918817461	1	56	45341	5990	0414	340	V441
2008	918821439	1	28	340	3051	30430
2008	918833393	1	41	41051	41401	340	2724	V1582
2008	918833873	2	32	03842	340
2008	918836626	2	37	340	58181	515	4019
2008	918837252	2	64	340	78552	51881	2762	V4611	0388	5733
2008	918837907	2	21	340	3051
2008	918838188	2	66	43491	340	5950
2008	922173372	1	36	486	340	2639	34400
2013	932692284	2	38	63411	2851	340	V2382
2013	932694410	2	45	V5812	340
2013	932694600	2	44	V5812	340
2013	932695195	1	40	V5812	340
2013	932696033	1	53	V5812	340
2013	932707526	2	32	V5812	340
2013	932707682	1	40	36610	340	3441
2013	932707988	1	42	V5811	340
2013	932708305	2	31	64891	340	V2385	66401	V4589	V270
2013	932708664	2	34	632	340	2449
2013	932708885	1	71	1531	56210	340	4928	2357	2875	V5863	4149	60000	44409	V1582	5781
2013	932818954	2	63	49392	79902	4659	340	25000
2013	932837936	2	38	340	34590	5950	04149	7812	7092	2859	34200
2013	932838459	2	54	V5812	340
2013	932842954	2	33	64891	65421	V270	340
2013	932874093	1	29	340	4019	2729	3051
2013	932879875	2	36	V5812	340
2013	932880439	2	48	V5812	340
2013	932908315	1	34	340	2724
2013	932909445	2	36	340
2013	932911259	2	26	340
2013	932911380	2	46	340	2724
2013	932913478	2	25	340	25000
2013	932913503	2	45	340	4019
2013	932913535	2	16	340
2013	932913858	2	58	340	2724	V8801
2013	932915530	1	36	340
2013	932915531	2	34	340	3051
2013	932916257	1	39	6826	340
2013	932917195	2	22	340	34690
2013	932917627	2	42	340	V1254	8840
2013	932918446	2	25	340	3682
2013	932922048	1	40	0090	340	V1529	3441
2013	932943954	1	19	340
2013	932946010	2	18	340
2013	932946724	1	37	59654	340
2013	932947144	2	49	340
2013	932949080	1	66	486	51881	2724	340	V4589	V4984
2013	932958285	2	27	340	4772	V4589	27802	7820	V8523
2013	932958776	1	32	0463	340	34550	2724	2875	34292	78451	7820	56400	7905	78052	3332	78831	78652
2013	932959515	2	57	4549	340
2013	932960374	2	30	59654	340	V1302
2013	932960564	2	51	59654	340	34400	4019	37950	V1302	V5869
2013	932960687	1	67	5990	04149	49120	340	29410	3344	78830	V1302	78609	7566	27800	V8531	4240	22804	5718	60000	5533
2013	932960832	1	51	V5812	340
2013	932960842	2	39	V5812	340
2013	932961104	1	37	V5812	340
2013	932961154	2	35	66331	340	65611	V270
2013	932961362	2	43	V5812	340
2013	932961477	1	35	V5812	340
2013	932966349	2	33	V5812	340
2013	932967079	2	79	486	51881	4019	4280	42731	38010	340	29420	3101	3950	V1302	56032	5119	28419	3441	33390	37950	78451	311	V606
2013	932972397	2	47	5070	51882	340	34400	34590
2013	932974690	1	35	340	3441
2013	932975970	1	35	7101	340	311	45182
2013	932976472	2	50	59010	340
2013	932976677	1	65	340
2013	932976678	1	65	340
2013	932977626	2	50	340
2013	932979534	2	39	66401	340	65611	V270
2013	932979766	2	45	57410	3004	340
2013	932992840	2	55	2331	340	V5869	0794
2013	932994448	1	64	4660	340	V4984
2013	932994449	1	64	1124	5950	04185	04104	340	2859	5939	4019	60000	V4984
2013	932994909	2	34	2180	340
2013	932995497	2	45	V5889	340	311	7140	7291	V5866
2013	932996053	1	32	V5812	340
2013	932996113	1	40	V5812	340
2013	932996200	2	42	V5812	340
2013	932996564	2	27	V5812	340
2013	932996690	2	36	340
2013	932996836	1	52	V5812	340
2013	932996855	1	41	V5812	340
2013	932996981	2	51	V5812	340
2013	932997316	2	36	V5812	340
2013	932997612	1	40	V5812	340
2013	932997890	2	27	V5812	340
2013	932998176	1	38	V5812	340
2013	932998177	1	38	V5812	340
2013	932998944	1	65	82322	340
2013	933005360	2	39	52103	340
2013	933005528	2	50	340	7820	34430	24290
2013	933006643	2	52	3540	7220	2210	340	3669
2013	933006708	1	51	5289	340	4019	3051
2013	933008889	2	44	5253	340	7140
2013	933009776	1	60	V5811	340
2013	933161171	2	30	340
2013	933177754	1	55	486	51881	340
2013	933182144	2	64	51882	7242	340
2013	933182686	2	77	42731	340
2013	933182919	1	73	9608	340	V4984	56400	5990
2013	933183078	2	22	340	0941
2013	933183335	2	41	340	4019	29621
2013	933183369	2	38	340	V7285
2013	933183677	2	36	57400	340	0463	5920
2013	933188618	2	82	53140	340	3310	2111	2768
2013	933192452	1	26	73679	340	4779
2013	933197330	2	39	V5811	340
2013	933197448	2	36	V5812	340
2013	933197832	2	26	V5812	340
2013	933198076	1	35	V5812	340
2013	933198450	2	20	V5812	340
2013	933198775	2	38	V5812	340
2013	933199762	1	39	V5812	340
2013	933199972	1	38	V5812	340
2013	933200783	2	45	V5812	340
2013	933200815	2	36	V5812	340
2013	933221998	2	61	340	3441
2013	933223294	2	73	6182	340	4571	V1251	V5863
2013	933224338	1	74	486	340	V440	V441
2013	933225371	2	26	340
2013	933225666	2	87	4829	00845	04189	5990	5939	04149	0417	27651	2819	340	51881
2013	933225678	2	25	340
2013	933226013	2	45	340
2013	933245628	1	53	99645	99641	V4364	340	79029
2013	933245670	2	47	6210	340	6160
2013	933245904	2	21	V5812	340
2013	933248301	2	38	V5812	340
2013	933248302	2	39	V5812	340
2013	933248331	1	61	V5812	340
2013	933248525	2	38	V5812	340
2013	933248643	2	21	V5812	340
2013	933248644	2	21	V5812	340
2013	933248675	2	55	V5812	340
2013	933248693	1	50	V5812	340
2013	933248694	1	50	V5812	340
2013	933248725	2	47	V5812	340
2013	933248726	2	47	V5812	340
2013	933248752	2	36	V5812	340
2013	933248753	2	36	V5812	340
2013	933248871	1	42	V5812	340
2013	933248872	1	42	V5812	340
2013	933249058	2	30	2181	340	6146	2800	6270
2013	933249509	2	20	V5812	340
2013	933249510	2	20	V5812	340
2013	933249581	1	40	V5812	340
2013	933249582	1	40	V5812	340
2013	933251176	1	28	V5812	340
2013	933251177	1	28	V5812	340
2013	933251245	2	33	V5812	340
2013	933258107	1	55	340	3501
2013	933259367	1	73	5990	V5889	340	2724	60000	5849	27650
2013	933678004	2	40	340	3051
2013	933678006	2	29	340
2013	933678826	2	32	340
2013	933678940	2	45	340	2724	4019	27800
2013	933679304	1	52	340
2013	933679305	2	40	340	3051
2013	933679573	2	34	340
2013	933679963	2	34	340	3051
2013	933680158	2	42	340	V148
2013	933680660	2	36	340
2013	933681169	1	34	340	2722
2013	933681865	1	59	340	4019	2724
2013	933681936	2	39	V5812	340
2013	934693949	2	50	340	5990	04104	37886	78451	3441	7810	5253	3319	56400	7906	33183	311
2013	934694514	2	36	4373	340
2013	934697112	2	42	340	59654	34400	7810	78451	37950	311	33910	V1302	V4450
2013	934698273	2	69	1881	1880	59654	340	4019
2013	934698643	1	60	56211	340	3004
2013	934700180	2	44	03840	99591	5990	0413	340	34400	70700	70720	2859
2013	934700199	1	41	59654	340
2013	934700675	2	43	V5812	340
2013	934700711	1	53	V5812	340
2013	934701049	2	31	70583	340	V1041
2013	934702689	2	56	5070	78609	5950	4589	340
2013	934706739	2	33	V5812	340
2013	934707522	1	43	V5811	340
2013	934709192	2	47	0389	99591	72886	78552	4279	5939	51882	2875	2869	340	7885	2738	2762	V8801
2013	934709811	2	42	4556	340
2013	934714160	2	36	99685	27950	V4281	78703	78791	340	20270	34590	V1251	V5861	5289
2013	934719572	2	42	V252	340	V140
2013	934720152	2	39	34510	340	2875
2013	934721334	2	47	486	340	51884	34400	34590	2859
2013	934726928	1	31	340	V5869
2013	934736424	2	69	486	340	4019	4280	5119	79902	27800
2013	934740870	2	42	V5812	340
2013	934740871	2	42	V5812	340
2013	934740920	1	32	V5812	340
2013	934740921	1	32	V5812	340
2013	934740950	1	40	V5812	340
2013	934741291	1	42	V5812	340
2013	934741417	1	52	V5812	340
2013	934741418	1	52	V5812	340
2013	934741430	1	41	V5812	340
2013	934741431	1	41	V5812	340
2013	934741452	2	27	V5812	340
2013	934741504	2	51	V5812	340
2013	934741930	2	36	V5812	340
2013	934741980	1	40	V5812	340
2013	934742155	1	38	V5812	340
2013	934742218	2	27	V5812	340
2013	934742219	2	27	V5812	340
2013	934745976	1	31	3490	25001	V5867	340	V1552
2013	934752362	1	54	340	37854	34590	2724	V1582
2013	934752748	2	45	340	3004	4019	7197	7820
2013	934753047	1	19	340	32381	3682
2013	934753764	2	34	340	2724	3682
2013	934753820	2	50	340	38600
2013	934755149	2	50	2104	340
2013	934755381	1	70	4660	340	4148	4264	3051	412	V5865	V8741	51884
2013	934755962	2	63	4549	340	2720	53081	43310
2013	934755967	1	63	59010	340	3320	3441	78451	V444	V4984	59971	04149	37000	34510
2013	934755968	1	63	5990	340	V441	3320	V1261	4660
2013	934756293	2	36	340
2013	934756499	2	56	340	V4984	V606	2767	7885	27651	5990	04149	5939	5601	2859
2013	934757057	2	35	V5812	340
2013	934757058	2	35	V5812	340
2013	934757059	2	35	V5812	340
2013	934759145	2	69	82020	40291	25000	340	2720
2013	934761499	2	60	57410	340	311
2013	934761646	2	61	V5812	340
2013	934761728	2	36	V5812	340
2013	934761778	2	33	V5812	340
2013	934761779	2	33	V5812	340
2013	934761780	2	33	V5812	340
2013	934762205	2	58	V5812	340
2013	934762358	2	43	V5812	340
2013	934762359	2	43	V5812	340
2013	934762360	2	43	V5812	340
2013	934762362	2	64	193	2411	340	42610	71598	311
2013	934762403	1	32	V5812	340
2013	934763013	2	60	V5812	340
2013	934763014	2	60	V5812	340
2013	934763015	2	60	V5812	340
2013	934765371	2	41	V5812	340
2013	934765372	2	41	V5812	340
2013	934765373	2	41	V5812	340
2013	934765667	2	33	V5812	340
2013	934765668	2	33	V5812	340
2013	934765669	2	33	V5812	340
2013	934765748	2	21	V5812	340
2013	934765749	2	21	V5812	340
2013	934765750	2	21	V5812	340
2013	934766560	2	37	V5812	340
2013	934766767	1	37	V5812	340
2013	934766888	1	48	V5812	340
2013	934767035	1	48	V5812	340
2013	934767036	1	48	V5812	340
2013	934767037	1	48	V5812	340
2013	934799168	1	60	48289	51882	5855	40492	340	99592
2013	934799636	2	36	5990	340	57420	0463
2013	934808715	2	53	340	34290
2013	934812353	2	38	29633	340	V6284	2440	3051
2013	934814429	2	39	V5812	340
2013	934814652	2	49	V5812	340
2013	934814872	2	48	V5812	340
2013	934814949	2	36	V5812	340
2013	934814950	2	36	V5812	340
2013	934815184	2	37	8246	340
2013	934815601	2	27	V5812	340
2013	934816204	1	35	V5812	340
2013	934817029	2	20	V5812	340
2013	934817583	2	38	V5812	340
2013	934817584	2	38	V5812	340
2013	934817693	1	33	340	2720	3051
2013	934820636	1	39	V5812	340
2013	934820637	1	39	V5812	340
2013	934820655	1	38	V5812	340
2013	934820656	1	38	V5812	340
2013	934821675	2	48	41041	25000	2720	3051	340	30391
2013	934822090	2	66	V5812	340
2013	934822110	2	48	V5812	340
2013	934822111	2	48	V5812	340
2013	934822537	2	45	V5812	340
2013	934822538	2	45	V5812	340
2013	934822633	2	36	V5812	340
2013	934823539	1	28	340	28249
2013	934824372	1	57	41401	4019	2722	V4582	60090	29620	340
2013	934828268	2	39	6823	6262	340	72210
2013	934828884	2	40	340
2013	934831174	1	58	340
2013	934831358	2	37	340	3682
2013	934832525	2	34	340	3051
2013	934832546	2	43	4830	340	2859	5990	4019	27800	2762	51881	2724
2013	934833457	2	79	4430	340	7854	V146	53011
2013	934833468	2	25	340	25000
2013	934834698	2	42	340	V148
2013	934834847	2	22	340	27800	36051
2013	934835055	2	45	340	4019
2013	934835337	1	59	340	4019	2724
2013	934835430	2	33	340
2013	934835524	1	59	340	4019	2724
2013	934835525	1	61	43401	340	2724	78451
2013	934836739	2	34	340	5198
2013	934837240	2	36	340
2013	934838150	1	32	5990	5849	340	34590
2013	934838300	2	21	V5812	340
2013	934839515	2	29	V5812	340
2013	934840952	2	39	V5812	340
2013	934841035	2	45	340	33520	34400	V441	V4611	51883	4019	V606	V4984	2720
2013	934841105	2	35	340	2720	2469
2013	934841159	2	21	V5812	340
2013	934841206	2	38	V5812	340
2013	934841414	1	42	V5812	340
2013	934841437	1	50	V5812	340
2013	934841464	2	47	V5812	340
2013	934841495	2	36	V5812	340
2013	934841587	2	51	7100	340	4019	32381
2013	934842089	2	32	340
2013	934842117	2	20	V5812	340
2013	934842137	1	40	V5812	340
2013	934842210	2	35	66081	340	65961	67652	V270
2013	934842223	2	50	340	3441	V4364	V1529	53510	53170	V140	2390	3051
2013	934843111	1	16	340
2013	934843181	2	17	340	34670	5990	4149
2013	934843182	2	17	2892	340	34670
2013	934843714	2	37	340	5990	59654
2013	934843715	2	37	340	59654	3441	5990	04149
2013	934843936	2	38	00845	5950	99664	340
2013	934843986	1	28	V5812	340
2013	934844489	2	36	340	34510	4476	4290	36846
2013	934845319	1	29	37730	340
2013	934849693	2	39	340	3419	30000	34442	34431	78451	78194	42830	4240	3970
2013	934851210	2	61	5761	57491	340	5768
2013	934982070	1	35	340	3004	4019	43884
2013	934982185	2	30	340	3682	37950	43884	7820	27800	3051	2809
2013	934983234	2	27	340	37730	30000	34690	7840
2013	934990946	1	50	340
2013	934993994	2	52	3004	V6284	340	2724	30742	V602	V170	V618	V620	V4589
2013	934994921	2	49	94532	94800	340	49390
2013	934996915	2	37	340	34121	38611	3490	3051	3441	7820	78052	56400	7231	7840
2013	934997812	2	56	52412	9050	340	29680
2013	934999323	2	25	340	7820	78863	73730	3051	5275	3490	78442
2013	934999605	2	69	5950	V1051	4019	311	340	2724	5920	V4579
2013	935000745	1	32	340	0463	78451	78079	72190	2724	7242	34540
2013	935001079	2	44	V5812	340
2013	935001567	2	45	6262	3051	V173	V172	49390	340
2013	935001731	2	38	V5812	340
2013	935002130	2	32	V5811	340
2013	935002561	1	70	185	4019	340	V5866	3659	36570
2013	935006577	2	33	V5812	340
2013	935007211	1	43	V5811	340
2013	935007212	1	43	5990	04149	340	2793	V5869	6965
2013	935010498	2	39	71489	340
2013	935012629	1	35	340	7813
2013	935015857	2	49	340
2013	935016022	2	58	340
2013	935016301	2	36	340
2013	935016497	2	45	340
2013	935016711	2	32	340
2013	935017161	2	39	57411	57451	340
2013	935036737	2	39	193	340	29680
2013	935039321	1	41	340	V1551	2724
2013	935039721	1	50	340	2449	2722	2689
2013	935040023	2	48	340	5568	4476
2013	935040184	2	37	V252	340
2013	935041415	2	52	4359	340	2720
2013	935041458	1	40	V5812	340
2013	935041594	2	44	V5812	340
2013	935041930	2	28	V5812	340
2013	935042056	2	51	V5812	340
2013	935042319	2	50	34510	340	78039
2013	935042616	2	36	V5812	340
2013	935042838	1	44	486	2875	340
2013	935043624	1	47	340
2013	935044114	1	26	340
2013	935048310	2	37	340	2449	3490	3682	7820	3510	7220	7210
2013	935049617	2	51	6256	340	4549	6262	2800	V641
2013	935050716	2	49	2180	2800	6262	340
2013	935050868	1	55	340	V5869	78703
2013	935052168	1	57	43301	485	4019	4148	340	4371	78451	34200	78009
2013	935056693	1	53	340	2724	7820
2013	935057220	2	44	5253	7140	340
2013	935057244	2	37	37123	36610	340	5920
2013	935057474	1	60	V5811	340
2013	935084970	2	55	57441	340	311
2013	935085314	2	54	4821	5990	04149	V0991	4019	340	2768	V1302	V536	V5350	V4989	V5866	V606
2013	935086886	2	27	340
2013	935086948	2	61	5589	0093	340	4019	5939
2013	935086952	2	39	57400	25000	340
2013	935093972	2	58	6822	340
2013	935098497	2	18	340	V1271
2013	935100227	1	74	340	0380	99592	4821	48241	V440
2013	935101250	2	43	34510	340	25043	V5867	5853	4010	5990
2013	935101510	2	43	25043	V5867	340	34540
2013	935102623	2	36	340
2013	935103043	1	41	340	V4364
2013	935104453	2	53	V5812	7140	340	4019
2013	935104781	2	32	340
2013	935104783	1	59	340	4019	2724
2013	935104785	2	34	340	3051
2013	935104902	1	35	55090	2449	V4589	340
2013	935105679	2	22	340	2724	3051
2013	935105842	2	33	340	V140
2013	935105857	2	45	340	4019
2013	935106053	2	25	340	25000
2013	935106063	2	42	340	V148
2013	935106152	1	52	340
2013	935106211	1	32	340	V1504	30552	30562	30522
2013	935106325	2	83	4588	V4571	V103	V193	25000	4019	1579	340	28522	78009
2013	935106480	2	26	340
2013	935108245	2	21	V5812	340
2013	935108246	2	21	V5812	340
2013	935109998	1	43	82009	340
2013	935110096	2	38	340
2013	935110341	2	41	V5812	340
2013	935110584	2	39	V5812	340
2013	935110725	2	21	V5812	340
2013	935110767	1	50	V5812	340
2013	935110794	2	47	V5812	340
2013	935110815	2	38	V5812	340	28730
2013	935110816	2	38	V5812	340
2013	935110834	1	62	V5812	340
2013	935110971	2	36	V5812	340
2013	935110987	1	43	340	2724	311
2013	935111066	1	42	V5812	340
2013	935111067	1	42	V5812	340
2013	935111737	2	20	V5812	340
2013	935111755	1	40	V5812	340
2013	935112514	1	52	340	2724	4732	2252
2013	935113042	1	40	340	78821
2013	935113056	1	28	V5812	340
2013	935200761	2	33	3069	340
2013	935202068	1	56	340	72210
2013	935203035	2	40	340	43820	2948	78451	34590	2724	311
2013	935203649	1	48	6825	340	V4579
2013	935211253	2	32	37732	340	3490	25001	2440	2662	2752	V1087	7220	V4589
2013	935211315	2	24	57471	23871	340	27800
2013	935211557	2	25	65221	64891	340	V232	V270
2013	935213663	1	59	60000	340	V643
2013	935216176	2	64	40391	5855	5990	6826	340	29420	V4573	V1301	58881	V4364	59654	3319	2859	2722	78820	27541	2753	2752
2013	935216454	2	43	4549	340
2013	935218228	2	39	V5812	340
2013	935218773	1	35	V5812	340
2013	935219201	1	41	7220	340	7234
2013	935219934	2	31	62211	340
2013	935220171	1	33	V5812	340
2013	935222582	1	38	4660	72888	340	30390	5920	V1588
2013	935225497	1	45	41091	340	V463	59654	3789	3004	6039	3051	2724	4240	3970
2013	935225635	1	43	V5811	340
2013	935234811	2	37	340
2013	935235792	2	84	4280	340
2013	935244116	1	79	25092	340	V5861	V1251
2013	935244229	1	41	340	3441
2013	935244249	1	63	340
2013	935244304	2	24	340
2013	935244769	2	68	340
2013	935244770	2	68	7242	340
2013	935245052	2	53	340	311
2013	935248441	2	63	80321	8020	V1529	V1588	340	V1551
2013	935252255	2	48	V5309	340	72885
2013	935252657	1	47	V5309	340	72885	3441
2013	935259323	2	18	340
2013	935260886	2	42	V5812	340
2013	935260887	2	43	V5812	340
2013	935260933	1	32	V5812	340
2013	935260934	1	32	V5812	340
2013	935260964	1	40	V5812	340
2013	935260980	2	30	340	7804
2013	935261056	1	41	486	99664	340
2013	935261081	1	25	V5812	340
2013	935261291	2	51	V5812	340
2013	935261292	2	51	V5812	340
2013	935261296	1	42	V5812	340
2013	935261425	1	52	V5812	340
2013	935261426	1	52	V5812	340
2013	935261431	1	41	V5812	340
2013	935261432	1	41	V5812	340
2013	935261702	2	27	V5812	340
2013	935261703	2	28	V5812	340
2013	935261724	2	36	V5812	340
2013	935261763	1	40	V5812	340
2013	935261764	1	40	V5812	340
2013	935261966	1	38	V5812	340
2013	935261967	1	38	V5812	340
2013	935261968	1	38	V5812	340
2013	935266607	2	64	45341	340	V103	V4571	V5869	42830	78060
2013	935267510	1	68	43491	340	25000	2724
2013	935267712	2	53	340	4019	311
2013	935267745	2	47	340	34290	3441	4019	3004	5950
2013	935267900	2	45	340	5950	7812	34409	7820	79579	4019	311
2013	935268020	2	64	340	7812
2013	935268205	1	78	34540	340
2013	935268999	2	32	340	7812	53550	V1582
2013	935270804	1	45	5941	4019	340
2013	935272863	2	32	340	37956	3343	34200	7820	6930
2013	935273046	2	50	340	78451	34409	2930
2013	935273450	2	44	52103	340	7140
2013	935274391	2	35	V5812	340
2013	935274392	2	35	V5812	340
2013	935274393	2	35	V5812	340
2013	935276462	2	54	340	34590	4019	78720	V4984	V1302	7843
2013	935276626	1	52	6822	6850	V642	6826	340
2013	935278072	1	66	340	34690
2013	935278451	2	41	V5812	340
2013	935278452	2	41	V5812	340
2013	935278453	2	41	V5812	340
2013	935278701	2	21	V5812	340
2013	935278702	2	22	V5812	340
2013	935279310	1	49	V5812	340
2013	935279311	1	49	V5812	340
2013	935279312	1	49	V5812	340
2013	935279536	2	34	V5812	340
2013	935279829	2	33	V5812	340
2013	935279830	2	33	V5812	340
2013	935279831	2	33	V5812	340
2013	935280405	2	43	V5812	340
2013	935280406	2	44	V5812	340
2013	935281125	2	58	V5812	340
2013	935281126	2	59	V5812	340
2013	935281127	2	59	V5812	340
2013	935281214	2	60	V5812	340
2013	935281215	2	60	V5812	340
2013	935281441	1	37	V5812	340
2013	935281442	1	48	V5812	340
2013	935281489	2	38	6171	6175	6174	V4571	56983	56721	00842	04149	04104	340	2449	6961	4553	V4579	V4569
2013	935334491	2	30	340
2013	935336493	2	30	340
2013	935342400	2	55	340
2013	935342773	2	56	340
2013	935343181	2	55	57400	340	311	V5869
2013	935344748	1	42	340
2013	935346692	2	17	340
2013	935346998	2	63	V5417	8054	V4589	340
2013	935351460	2	58	340	25000	70703	V1302	70704	V4984	78720	70725
2013	935351940	1	84	486	340	42731	51189	2767
2013	935354843	2	36	V5812	340
2013	935354844	2	36	V5812	340
2013	935355055	2	27	V5812	340
2013	935355056	2	27	V5812	340
2013	935355057	2	27	65811	64901	66411	66321	340	V270	64891
2013	935355389	1	35	V5812	340
2013	935355390	1	35	V5812	340
2013	935355932	2	20	V5812	340
2013	935355933	2	20	V5812	340
2013	935356325	2	38	V5812	340
2013	935356326	2	38	V5811	340
2013	935357576	1	39	V5812	340
2013	935357577	1	39	V5812	340
2013	935358650	2	36	340	34210	37956	7820	30000	5950	2724	3004	78820	43884
2013	935358701	2	32	34540	340	3051	311
2013	935358749	2	45	V5812	340
2013	935358750	2	45	V5812	340
2013	935358847	2	36	V5812	340
2013	935358848	2	36	V5811	340
2013	935358860	2	48	V5812	340
2013	935358861	2	48	V5812	340
2013	935359305	1	38	V5812	340
2013	935359306	1	38	V5812	340
2013	935366167	2	54	340	3441
2013	935366695	2	40	5198	340
2013	935367120	2	66	4549	4019	340	73301
2013	935367441	2	36	340
2013	935368026	1	46	34511	340	4829	0389	99592	51881	29680	2859	2875	2768	4019
2013	935368036	2	61	340
2013	935369077	2	71	55321	4019	2724	340	3510
2013	935370407	2	45	340	4019
2013	935370946	2	43	4660	340	27800	V140
2013	935371398	2	41	57441	340
2013	935371428	2	36	340
2013	935372057	2	62	340
2013	935372487	2	35	V5812	340
2013	935373762	2	53	V5812	7140	340	4019
2013	935374908	2	16	340
2013	935374914	2	53	340	2724	5990
2013	935375714	2	16	340
2013	935375972	1	60	340	4019	2724
2013	935375974	2	35	340	3051
2013	935376725	2	46	55091	311	340
2013	935376753	2	49	03842	99592	5990	340
2013	935377273	2	21	V5812	340
2013	935378534	1	49	5770	340
2013	935379609	2	39	V5812	340
2013	935379899	2	38	V5812	340
2013	935380200	2	21	V5812	340
2013	935380201	2	22	V5812	340
2013	935380261	1	50	V5812	340
2013	935380295	2	47	V5812	340
2013	935380318	2	36	V5812	340
2013	935380498	1	42	V5812	340
2013	935380896	2	50	V5812	340
2013	935381144	2	20	V5812	340
2013	935381180	1	40	V5812	340
2013	935382634	2	45	5533	340	412	V5863	V5866
2013	935382771	1	28	V5812	340
2013	935382851	2	53	340
2013	935383901	2	35	29644	340
2013	935385129	1	73	5990	27651	78899	2729	340	60001	25002
2013	935468721	2	79	4660	49121	51883	V4611	4280	27803	40291	4540	V462	340	V5866	2930	3082	36816	78009	79902
2013	935468874	2	54	4821	0417	5990	04149	79095	2800	340	34590	4019	4264
2013	935562022	2	40	340
2013	935562063	1	33	340
2013	935563903	2	41	5206	340	V1087	V8741
2013	935564231	1	68	99656	5856	340	V5866	V4511
2013	935565000	1	25	340
2013	935566813	1	23	340	78451	37886	37950	7820	34400	28850	3899	2724	3682
2013	935567888	2	49	70703	70722	340	4019	25000	27800	3441	311	59654
2013	935577561	2	65	40390	5854	58881	V4573	5920	340	59654	2948	3319	2724	V4364
2013	935578263	2	24	37739	340	3490	7802	27802	49300	V8525	4549	36720	V5869	7919
2013	935578643	1	18	52403	340
2013	935579093	1	32	340	0463	34540	7220	2724	34291	7820	7810	2752
2013	935580272	2	50	59654	340	V2651
2013	935580282	1	50	59010	0416	0417	340	3441	59654	V474	V1302	V602	3709
2013	935580413	2	44	486	340	V5864	V5869
2013	935580458	2	68	0389	99592	78009	2859	2869	5939	51881	4588	78552	99812	59010	9982	5679	48289	5902	340	40390	5859	V442	V446
2013	935580533	2	55	4111	V1582	340	73300	V4573	V1052
2013	935581086	1	66	1514	340	V5869
2013	935581678	2	27	V5812	340
2013	935581742	2	30	470	4780	340
2013	935582650	1	56	71740	4019	2724	3051	340
2013	935583011	2	43	7220	340	7243	V5869
2013	935583362	1	27	340	34432
2013	935587732	1	43	V5811	340
2013	935593766	2	57	1977	1541	V8741	V153	3940	340	311
2013	935595837	2	36	340	34430
2013	935596959	2	45	6210	311	340
2013	935597156	2	48	4660	79902	2760	340	34400	43811	V4984	27800	34590	1122	5990	V4986
2013	935600925	2	36	38610	340	4589
2013	935602247	2	52	340	5990	04149
2013	935602599	2	38	340
2013	935602895	2	58	5950	04109	340	4019	2724
2013	935603906	2	45	340
2013	935605090	1	68	6826	42731	V5861	340	5990	04104	2749	37230
2013	935605451	1	63	71106	27403	340	4480	25000	4019
2013	935606316	2	45	486	340	3051
2013	935606557	2	34	5733	340
2013	935607840	2	47	2181	340	311	62132
2013	935608519	2	47	340	7242	34590	311
2013	935610379	1	71	5990	04149	7843	78097	1713	53010	2948	5859	340	4371	412	V1302	V5866	V606
2013	935610618	2	41	V5812	340
2013	935610619	2	42	V5812	340
2013	935610794	2	43	V5812	340
2013	935610978	1	32	V5812	340
2013	935611028	1	25	V5812	340
2013	935611141	1	40	V5812	340
2013	935611142	1	40	V5812	340
2013	935611454	2	51	V5812	340
2013	935611460	1	42	V5812	340
2013	935611461	1	42	V5812	340
2013	935611568	1	52	V5812	340
2013	935611576	1	41	V5812	340
2013	935611969	2	36	V5812	340
2013	935611974	2	30	340	2724
2013	935612030	1	40	V5812	340
2013	935612263	2	28	V5812	340
2013	935613780	1	65	3501	340	34400
2013	935616223	2	37	340	30000
2013	935616376	2	85	82009	4019	340	4289
2013	935616429	2	64	45341	340	V103	V4571	V153	V5861	V1252
2013	935616506	2	54	5589	7802	340	2724	311	2189	2449	4550	7222	4264	V5869	4239
2013	935616516	2	59	82003	340	5990	311	V5869
2013	935616630	2	49	340	24200	7810
2013	935616978	2	49	340	5950	04185	4019	6929	V1588
2013	935617644	2	53	340
2013	935617850	2	50	340	7812
2013	935620398	2	53	44023	340	49390	43820	4019	2819	4280	5939	36900	412	V4582	25040	58381	25050	36201
2013	935620495	1	60	4414	340	V1582
2013	935620886	2	43	340	34401	7810
2013	935621046	2	38	340	7820	7812	3343
2013	935621710	2	80	42612	340	4019	4258	496	36574
2013	935640727	2	29	340	7812
2013	935640834	2	41	340	36812	37950	7813	4019	2273
2013	935646048	1	72	5990	340	4660
2013	935646665	2	42	5921	340
2013	935647380	2	39	6825	340
2013	935647459	2	38	7350	340
2013	935649398	1	40	340
2013	935651447	2	48	V5812	340
2013	935651530	2	40	340	3004	4011	2722	3051	3682	3789	37950	43884
2013	935651735	2	27	V5812	340
2013	935652266	1	35	V5812	340
2013	935652448	2	20	V5812	340
2013	935653072	2	39	V5812	340
2013	935654212	2	61	44023	70715	73017	3051	4148	4019	340
2013	935654307	2	66	V5812	340
2013	935655192	2	46	V5812	340
2013	935655211	2	36	V5812	340
2013	935655360	2	41	51881	4660	340	5990	5650	4556	311	3051	V140
2013	935659216	2	54	340	3529	7804
2013	935659996	2	60	82009	340	7812
2013	935661368	2	51	340
2013	935661422	1	45	340
2013	935662110	2	53	340
2013	935665530	1	57	4660	51882	340	311	4019	60000
2013	935667251	2	44	340	3441	2448
2013	935667252	2	45	340	7804	2448	34201	5990
2013	935667896	2	21	V5812	340
2013	935670086	2	42	0091	340	3441
2013	935670149	2	38	V5812	340
2013	935670180	2	47	V5812	340
2013	935670225	2	39	V5812	340
2013	935670379	1	42	V5812	340
2013	935670456	2	43	340
2013	935670498	1	50	V5812	340
2013	935670519	2	47	V5812	340
2013	935670533	2	36	V5812	340
2013	935670923	2	41	66401	65961	64201	64911	27800	340	V2349	66331	67652	V270
2013	935671114	2	51	V5812	340
2013	935671115	2	50	59010	340
2013	935671178	2	20	V5812	340
2013	935671194	1	40	V5812	340
2013	935671705	2	87	3239	2449	2809	4019	25000	340	78039	7843	5990	0417	04149	4263	5198
2013	935672285	1	28	V5812	340
2013	935672374	2	72	59010	03849	V0981	2809	340	311	3659	4019	V606
2013	935674002	2	60	340
2013	935687894	2	60	V5812	340
[truncated: 1,608 more rows]
